# Supplementary material for: Distal Lung Microenvironment Triggers Release of Mediators Recognized as Potential Systemic Biomarkers for Idiopathic Pulmonary Fibrosis
Source: Int J Mol Sci. 2021 Dec 14;22(24):13421. doi: 10.3390/ijms222413421 (PMC8704101; doi:10.3390/ijms222413421)
Supplement: Supplementary file 1 [file ijms-22-13421-s001.zip]

Archive with 1 entries (1 files):
- ijms-1492996-supplementary.pdf
